# Supplementary material for: Mechanistic Insights into Mancozeb-Induced Redox Imbalance and Structural Remodelling Affecting the Function of Human Red Blood Cells
Source: Antioxidants (Basel). 2025 Oct 23;14(11):1274. doi: 10.3390/antiox14111274 (PMC12649661; doi:10.3390/antiox14111274)
Supplement: Supplementary file 1 [file antioxidants-14-01274-s001.zip]

Archive with 1 entries (1 files):
- antioxidants-3923745-supplementary.pdf
